# Supplementary material for: Characterization and Expression Analysis of Four Cadmium-Tolerance-Associated Genes of Avicennia marina (Forsk.)
Source: Biology (Basel). 2023 Jan 30;12(2):216. doi: 10.3390/biology12020216 (PMC9952839; doi:10.3390/biology12020216)
Supplement: Supplementary file 1 [file biology-12-00216-s001.zip]

Archive with 1 entries (1 files):
- biology-2105105-supplementary.pdf
